# Supplementary material for: Soil Microorganism Interactions under Biological Fumigations Compared with Chemical Fumigation
Source: Microorganisms. 2024 Oct 10;12(10):2044. doi: 10.3390/microorganisms12102044 (PMC11509853; doi:10.3390/microorganisms12102044)
Supplement: Supplementary file 1 [file microorganisms-12-02044-s001.zip]

Archive with 1 entries (1 files):
- microorganisms-3217772-supplementary.pdf
